# Supplementary material for: Characterization and Discrimination of Pure Standards of Phenolic Compounds Using FTIR Spectroscopy in the Terahertz Range
Source: Foods. 2025 Oct 31;14(21):3737. doi: 10.3390/foods14213737 (PMC12607551; doi:10.3390/foods14213737)
Supplement: Supplementary file 1 [file foods-14-03737-s001.zip]

Archive with 14 entries (14 files):
- Spectra_standards_Anthocyanin.png
- Comparison_spectra_Flavanols.png
- Comparison_spectra_Flavonols.png
- Comparison_spectra_Hydroxybenzoic.png
- Comparison_spectra_Other.png
- Comparison_spectra_Hydroxycinnamic_acids.png
- Spectra_standards_Dihydrochalcone.png
- Spectra_standards_Flavanol.png
- Spectra_standards_Flavanone.png
- Spectra_standards_Flavone.png
- Spectra_standards_Flavonol.png
- Spectra_standards_Hydroxybenzoic_acids.png
- Spectra_standards_Hydroxycinnamic_acid.png
- Spectra_standards_Isoflavone.png
